# Supplementary material for: Gendist: An R Package for Generated Probability Distribution Models
Source: PLoS One. 2016 Jun 7;11(6):e0156537. doi: 10.1371/journal.pone.0156537 (PMC4896504; doi:10.1371/journal.pone.0156537)
Supplement: S1 Script — The script to replicate examples in this paper is provided in (.R) form. (R) [file pone.0156537.s001.R]

####################################################
#Mixture
####################################################
library(gendist)
library(actuar)
library(copula)
data(loss)
x	<- loss$loss/1000
n	<- length(x)
xx	<- seq(1,n)/(n+1)
x	<- sort(x)

par(mfrow=c(2,2))
arg1	<- c(shape=0.7, scale=20)
arg2	<- c(shape=0.7, scale=20)

plot(xx, pmixt(x, phi=0.2 , spec1 = "weibull", arg1, spec2 = "llogis", arg2), xlim=c(0,1),ylim=c(0,1), col=2, ylab = "Expected",xlab = "Observed", main="Mixture of Weibull-Loglogistic")
abline(0,1)
plot(xx, pmixt(x, phi=0.2 , spec1 = "weibull", arg1, spec2 = "pareto", arg2), xlim=c(0,1),ylim=c(0,1), col=2, ylab = "Expected", xlab = "Observed", main="Mixture of Weibull-Pareto")
abline(0,1)
plot(xx, pmixt(x, phi=0.2 , spec1 = "weibull", arg1, spec2 = "invpareto", arg2), xlim=c(0,1),ylim=c(0,1), col=2, ylab = "Expected", xlab = "Observed", main="Mixture of Weibull-Inverse Pareto")
abline(0,1)
plot(xx, pmixt(x, phi=0.2 , spec1 = "weibull", arg1, spec2 = "paralogis", arg2), xlim=c(0,1),ylim=c(0,1), col=2, ylab = "Expected", xlab = "Observed", main="Mixture of Weibull-Paralogistic")
abline(0,1)


####################################################
#Composite
####################################################
dcomposite(1:3, spec1="weibull", arg1= list(shape=1, scale=2),spec2="gamma",arg2=list(shape=1,scale=2))


curve(dcomposite(x, spec1="weibull", arg1=list(shape=2.5,scale=1), spec2="gamma", arg2=list(shape=1,scale=1), initial=1), xlim=c(0,10), xlab="x", ylab="f(x)")
curve(dcomposite(x, spec1="weibull", arg1=list(shape=1.5,scale=2), spec2="gamma", arg2=list(shape=2,scale=1), initial=2), add= TRUE, col=2)
curve(dcomposite(x, spec1="weibull", arg1=list(shape=2.3,scale=2), spec2="gamma", arg2=list(shape=2,scale=0.5), initial=1), add= TRUE, col=3)
curve(dcomposite(x, spec1="weibull", arg1=list(shape=0.1,scale=0.5), spec2="gamma", arg2=list(shape=0.5,scale=1), initial=1), add= TRUE, col=4)
legend("topright", legend = c(expression(alpha==2.5~paste(",")~sigma==1~paste(",")~beta==1~paste(",")~lambda==1,alpha==1.5~paste(",")~sigma==2~paste(",")~beta==2~paste(",")~lambda==1,alpha==2.3~paste(",")~sigma==2~paste(",")~beta==2~paste(",")~lambda==0.5,alpha==0.1~paste(",")~sigma==0.5~paste(",")~beta==0.5~paste(",")~lambda==1)), col=1:4, lty=1)

####################################################
#Folded
####################################################
curve(qfolded(1-x/2, spec="norm", arg=c(mean=0.8,sd=0.9), interval=c(0,100)), xlim=c(0,1), ylim= c(0,4), xlab=expression(alpha), ylab="VaR")
curve(qfolded(1-x/2, spec="t", arg=c(df=15), interval=c(0,100)), add= TRUE, col=2)

curve((1/(x))*integrate(function(x)qfolded(1-x/2, spec="norm", arg=c(mean=0.8,sd=0.9), interval=c(0,100)),x,1)$value, xlim=c(0,1), ylim= c(0,20), xlab=expression(alpha), ylab="CTE")
curve((1/(x))*integrate(function(x)qfolded(1-x/2, spec="t", arg=c(df=15), interval=c(0,100)),x,1)$value, add= TRUE, col=2)


######################################################
#Skewed
######################################################
data(rivers)
x	<- rivers/1000


nloglik	<-	function(p, spec1, arg1, spec2, arg2)
{	
	tt			<- 1.0e20
	if(all(p>0)){
		tt		<- -sum(log( dskew(x, spec1, arg1, spec2, arg2) ))
	}
	return(tt)
}

par	<- nlm(function(p){nloglik(p,spec1="logis", arg1= list(scale=p[1]),spec2="logis",arg2=list(scale=p[2]))},p=c(1,1))$estimate
par2	<- nlm(function(p){nloglik(p,spec1="norm", arg1= list(sd=p[1]),spec2="norm",arg2=list(sd=p[2]))},p=c(1,1))$estimate

par(mfrow=c(2,1))
j	<- 1:length(x)
u	<- (j-0.35)/(length(x)+0.25)

qqplot(x,qskew(u, spec1="logis", arg1= list(scale=par[1]),spec2="logis",arg2=list(scale=par[2]),interval=c(-10,10)), xlim=c(0,4),ylim=c(0,4),ylab="Theoretical",xlab="Empirical",main="Skew Logistic-Logistic distribution")
abline(0,1)
qqplot(x,qskew(u, spec1="norm", arg1=list(sd=par2[1]), spec2= "norm", arg2=list(sd=par2[2]),interval=c(-10,10)), xlim=c(0,4),ylim=c(0,4),ylab="Theoretical",xlab="Empirical", main="Skew Normal-Normal distribution")
abline(0,1)


######################################################
#Arc Tan
######################################################
nsim	<- 10000
nsiz	<- 100
code1	<- matrix(0,nsiz,nsim)
est1	<- matrix(0,nsiz,nsim)
mm1	<- matrix(0,nsiz,nsim)
bias	<- rep(0,nsiz)
mse	<- rep(0,nsiz)
ss	<- rep(0,nsiz)
alpha	<- 1.5

for (j in 1:nsiz){

for (i in 1:nsim){
x	<-	rarctan(j*10, alpha=alpha, spec="weibull", arg=c(shape=2,scale=0.5))
nlogl	<-	function(p, alpha, spec, arg)
{	
	tt			<- 1.0e20
	if(all(p>0)){
		tt		<- -sum(log( darctan(x, alpha, spec, arg) ))
	}
	return(tt)
}
est		<-	nlm(function(p) nlogl(p, alpha=p, spec="weibull", arg=list(shape=2,scale=0.5)), p=1, hessian=T )
code1[j,i]	<- 	est$code[1]
est1[j,i]	<-	est$estimate[1]
mm1[j,1]	<-	solve(est$hessian)[1,1]
}
bias[j]	<- 	mean(est1[j,] - alpha)
mse[j]	<-	mean((est1[j,] - alpha)^2)
ss[j]		<-	mean(mm1[j,]^(1/2))
}

nn	<- seq(10,1000,10)
par(mfrow=c(2,1))
plot(nn,bias,lty=1,type="l",xlab="n",ylab="Bias (alpha)")
abline(h=0,lty=2)
xrange	<- range(nn)
yrange	<- range(mse,ss/sqrt(nn))
yrange	<- c(0,1)
plot(nn,mse,lty=1,type="l",xlab="n",ylab="MSE (alpha)", xlim=xrange, ylim=yrange)
par(new=TRUE)
plot(nn,ss/sqrt(nn),lty=2,type="l",xlab="",ylab="",xlim=xrange,ylim=yrange)
