# Supplementary material for: Gendist: An R Package for Generated Probability Distribution Models
Source: PLoS One. 2016 Jun 7;11(6):e0156537. doi: 10.1371/journal.pone.0156537 (PMC4896504; doi:10.1371/journal.pone.0156537)
Supplement: S1 Appendix — (TXT) [file pone.0156537.s002.txt]

Here, we present an advance application of the \textbf{gendist} package with respect to a particular empirical data.
The data consist of 153 measurements of average wind speed in miles per hour from 7 am to 10 am recorded for five consecutive month starting May 1973 at LaGuardia Airport.
In what follows, we show a specific example pertaining parameter estimation.
We have seen the estimation procedure earlier for a specific skewed symmetric model.
However, the approach here is inclusive of any generated distribution models.
To begin with, the wind speed data (\nameref{S3_Data}) are loaded to the R working space as follows:

\begin{verbatim}
#R> data(airquality)
#R> x <- airquality$Wind
\end{verbatim}

Next, a general subroutines of the negative log likelihood function is created.
The idea here is to allow an immediate call of any \textbf{gendist} functions in the \textbf{gendist} package for extensive use.

\begin{verbatim}
#R> nloglik <- function(p, spec, arg){
#+ tt    <- 1.0e20
#+ if(all(p>0)){
#+    fun    <- function(d,z){
#+              do.call(paste(d, spec, sep=""), c(list(z), arg))
#+ }
#+    tt <- -sum(log( fun("d", x) ))
#+    }
#+ return(tt)
#+ }
\end{verbatim}


The estimation using the maximum likelihood method is subsequently performed by calling the above function.
For illustration purposes, consider a Weibull distribution with pdf given in {\eqref{eq:pdf.weibull}}  as parent distribution.
Therefore, estimation for a mixture of Weibull-Weibull model are obtained as follows:


\begin{verbatim}
#R> nlm(function(p){ nloglik(p, spec="mixt", arg= list(phi=p[1],
#+ spec1="weibull", arg1= list(shape=p[2], scale=p[3]),
#+ spec2="weibull", arg2= list(shape=p[4], scale=p[5]) )) },
#+ p=c(1,1,1,1,10))
\end{verbatim}


Similar approach can be executed for other models with varying parent distribution by specifying the \texttt{spec} and \texttt{arg} arguments.
This enables users to  immensely lessen the amount of task for numerical computation.
Various other observations can be derived from the above.
For instance, graphical observation through the mosaic plot to see the relative differences in information criteria such as Akaike Information Criteria (AIC) between the true model and the best fitted models.


We however only intend to bring the above as replicative example by showing various means the \textbf{gendist} package can be utilized. 
As shown, the approach presented here simplifies task on various instances while the functions in the \textbf{gendist} package fit into numerous examples.
Readers are encouraged to duplicate the results in their respective areas and form their analysis and conclusion based on the result obtained.
