# Supplementary material for: Gendist: An R Package for Generated Probability Distribution Models
Source: PLoS One. 2016 Jun 7;11(6):e0156537. doi: 10.1371/journal.pone.0156537 (PMC4896504; doi:10.1371/journal.pone.0156537)
Supplement: S1 Data — (TXT) [file pone.0156537.s003.txt]

loss	alae	limit	censored
10	3806	500000	0
24	5658	1000000	0
45	321	1000000	0
51	305	500000	0
60	758	500000	0
74	8768	2000000	0
75	1805	500000	0
78	78	500000	0
87	46534	500000	0
100	489	300000	0
115	20	1000000	0
123	60790	300000	0
133	2305	300000	0
140	1940	1000000	0
147	125	500000	0
147	2881	750000	0
165	5235	500000	0
192	915	100000	0
200	1361	50000	0
300	348	500000	0
308	30735	1000000	0
311	1081	500000	0
326	4201	1000000	0
350	76	-99	0
350	1255	300000	0
400	1336	100000	0
500	164	100000	0
500	179	1000000	0
500	723	1000000	0
500	1193	1000000	0
500	1406	100000	0
500	1480	-99	0
500	1527	300000	0
500	1938	500000	0
500	1995	200000	0
500	2215	1000000	0
500	2706	500000	0
500	2778	500000	0
500	2936	1000000	0
500	3815	1000000	0
500	4419	300000	0
500	4495	1000000	0
500	5371	50000	0
500	5609	500000	0
500	6350	300000	0
500	9317	500000	0
500	10246	500000	0
500	14752	300000	0
500	19261	300000	0
520	2373	500000	0
578	1925	1000000	0
600	1458	300000	0
600	5057	500000	0
634	211	1000000	0
667	2369	1000000	0
700	748	-99	0
750	748	1000000	0
750	1737	500000	0
750	2147	500000	0
750	3184	1000000	0
750	3564	-99	0
750	4788	1000000	0
750	7865	500000	0
798	1553	500000	0
800	5773	500000	0
833	7607	1000000	0
833	9900	1000000	0
875	4565	500000	0
900	968	50000	0
909	9215	7500000	0
916	5522	100000	0
1000	321	-99	0
1000	407	1000000	0
1000	450	750000	0
1000	464	500000	0
1000	484	-99	0
1000	780	1000000	0
1000	946	50000	0
1000	1088	500000	0
1000	1289	500000	0
1000	1320	500000	0
1000	1352	500000	0
1000	1872	500000	0
1000	1940	300000	0
1000	2293	250000	0
1000	2302	1000000	0
1000	2481	100000	0
1000	2488	500000	0
1000	2495	300000	0
1000	2750	1000000	0
1000	3388	500000	0
1000	3434	1000000	0
1000	4149	500000	0
1000	4927	1000000	0
1000	5675	1000000	0
1000	6525	500000	0
1000	6557	100000	0
1000	6626	500000	0
1000	6829	1000000	0
1000	6867	500000	0
1000	7797	500000	0
1000	8523	500000	0
1000	9412	1000000	0
1000	11124	500000	0
1000	20564	1000000	0
1075	2168	300000	0
1091	2199	300000	0
1100	170	500000	0
1122	1422	1000000	0
1125	1224	300000	0
1200	984	300000	0
1200	1251	100000	0
1200	2456	50000	0
1250	365	-99	0
1250	371	300000	0
1250	479	25000	0
1250	531	500000	0
1250	774	2000000	0
1250	2090	1000000	0
1250	2488	-99	0
1250	3523	-99	0
1298	1032	100000	0
1300	1409	1000000	0
1300	2507	250000	0
1310	1459	250000	0
1333	999	250000	0
1375	9459	1000000	0
1450	2750	500000	0
1456	3911	100000	0
1500	60	1000000	0
1500	301	-99	0
1500	318	-99	0
1500	436	1000000	0
1500	834	-99	0
1500	1275	-99	0
1500	1315	100000	0
1500	1686	1000000	0
1500	2286	-99	0
1500	2422	500000	0
1500	2919	1000000	0
1500	3247	150000	0
1500	3598	1000000	0
1500	4701	300000	0
1500	4860	500000	0
1500	4870	500000	0
1500	6528	500000	0
1500	6990	1000000	0
1500	7689	100000	0
1500	8131	5000	0
1500	8228	500000	0
1500	10018	500000	0
1500	11994	1000000	0
1500	17146	300000	0
1522	1614	25000	0
1545	415	-99	0
1600	3537	1000000	0
1633	2585	-99	0
1658	337	100000	0
1666	261	300000	0
1666	12323	1000000	0
1667	526	500000	0
1667	2413	1000000	0
1701	12426	300000	0
1750	150	300000	0
1750	198	-99	0
1750	947	1000000	0
1750	1930	500000	0
1800	776	300000	0
1800	1791	300000	0
1800	2825	1000000	0
1800	4644	500000	0
1800	7829	-99	0
1892	1185	5000	0
1913	1578	1000000	0
1937	293	100000	0
1947	10564	300000	0
1974	775	750000	0
1980	2706	500000	0
1993	1946	1000000	0
1994	4851	1000000	0
2000	584	500000	0
2000	700	500000	0
2000	978	300000	0
2000	999	250000	0
2000	1190	500000	0
2000	1395	500000	0
2000	1699	5000	0
2000	1968	500000	0
2000	1989	500000	0
2000	2453	500000	0
2000	2503	500000	0
2000	2644	500000	0
2000	2748	500000	0
2000	3089	1000000	0
2000	3119	50000	0
2000	3496	50000	0
2000	3597	300000	0
2000	4505	500000	0
2000	4756	500000	0
2000	5392	500000	0
2000	5439	1000000	0
2000	5491	500000	0
2000	5767	300000	0
2000	5963	500000	0
2000	6033	1000000	0
2000	6858	300000	0
2000	6995	500000	0
2000	7488	500000	0
2000	8401	1000000	0
2000	8650	500000	0
2000	9393	-99	0
2000	17222	500000	0
2002	5971	100000	0
2018	1322	1000000	0
2022	610	500000	0
2057	11305	500000	0
2067	5697	100000	0
2070	6201	300000	0
2100	302	500000	0
2125	2387	100000	0
2180	9584	250000	0
2250	2182	500000	0
2250	8204	1000000	0
2250	14528	300000	0
2303	803	100000	0
2312	19407	500000	0
2325	5728	1000000	0
2400	620	100000	0
2405	960	300000	0
2428	6657	500000	0
2486	5417	50000	0
2500	50	-99	0
2500	115	1000000	0
2500	145	300000	0
2500	184	1000000	0
2500	415	-99	0
2500	540	1000000	0
2500	544	-99	0
2500	656	500000	0
2500	852	1000000	0
2500	895	500000	0
2500	1053	500000	0
2500	1059	250000	0
2500	1123	500000	0
2500	1150	300000	0
2500	1862	1000000	0
2500	1992	500000	0
2500	2263	-99	0
2500	2268	500000	0
2500	2325	300000	0
2500	2439	-99	0
2500	2462	300000	0
2500	2874	-99	0
2500	2939	10000	0
2500	3352	1000000	0
2500	3411	1000000	0
2500	3583	100000	0
2500	4248	300000	0
2500	4263	500000	0
2500	4451	300000	0
2500	4669	500000	0
2500	4729	300000	0
2500	4805	500000	0
2500	4950	500000	0
2500	5000	500000	0
2500	5063	1000000	0
2500	5075	1000000	0
2500	5321	300000	0
2500	5385	500000	0
2500	5453	500000	0
2500	5678	500000	0
2500	5740	500000	0
2500	5758	-99	0
2500	6027	500000	0
2500	6209	500000	0
2500	6763	500000	0
2500	7000	1000000	0
2500	7362	500000	0
2500	7369	500000	0
2500	7421	500000	0
2500	7467	500000	0
2500	8083	25000	0
2500	8185	-99	0
2500	8813	500000	0
2500	9073	250000	0
2500	9652	500000	0
2500	12580	300000	0
2500	12644	100000	0
2500	14842	500000	0
2600	824	500000	0
2600	2168	500000	0
2600	4914	500000	0
2700	1109	500000	0
2700	3531	500000	0
2730	112158	500000	0
2749	2506	1000000	0
2750	1491	1000000	0
2750	4540	500000	0
2776	4054	500000	0
2787	2603	300000	0
2850	5120	250000	0
2917	1715	500000	0
2922	7802	500000	0
3000	190	500000	0
3000	420	300000	0
3000	749	100000	0
3000	1301	500000	0
3000	1495	300000	0
3000	1594	-99	0
3000	1618	500000	0
3000	1693	500000	0
3000	1899	500000	0
3000	1952	1000000	0
3000	2103	100000	0
3000	2237	500000	0
3000	2534	300000	0
3000	2949	500000	0
3000	3007	300000	0
3000	3154	500000	0
3000	3318	500000	0
3000	3365	300000	0
3000	5831	500000	0
3000	7176	1000000	0
3000	8420	500000	0
3000	10330	500000	0
3000	11561	500000	0
3000	11861	1000000	0
3000	12545	300000	0
3000	14485	500000	0
3000	18206	1000000	0
3000	32390	100000	0
3162	339	300000	0
3250	35	300000	0
3250	10279	500000	0
3269	7081	1000000	0
3300	690	300000	0
3300	3020	500000	0
3333	9251	300000	0
3400	495	300000	0
3409	1974	100000	0
3436	12072	300000	0
3480	15953	500000	0
3486	5374	500000	0
3494	7423	500000	0
3500	378	300000	0
3500	565	1000000	0
3500	784	500000	0
3500	787	500000	0
3500	980	25000	0
3500	2531	500000	0
3500	2691	500000	0
3500	3395	1000000	0
3500	3641	1000000	0
3500	5079	250000	0
3500	5381	100000	0
3500	7615	500000	0
3500	7936	-99	0
3500	11240	300000	0
3500	25176	1000000	0
3600	3063	1000000	0
3685	1716	500000	0
3750	670	-99	0
3750	1369	500000	0
3750	1536	300000	0
3750	3153	500000	0
3750	3556	500000	0
3750	3637	1000000	0
3750	4224	300000	0
3750	9951	300000	0
3903	14319	1000000	0
3941	3689	500000	0
4000	50	-99	0
4000	88	1000000	0
4000	298	300000	0
4000	355	1000000	0
4000	1390	100000	0
4000	1756	50000	0
4000	1773	300000	0
4000	2411	500000	0
4000	2914	300000	0
4000	3370	500000	0
4000	3499	1000000	0
4000	3640	500000	0
4000	3971	500000	0
4000	4439	300000	0
4000	4898	1000000	0
4000	20142	1000000	0
4038	5687	500000	0
4250	2008	500000	0
4250	2115	500000	0
4286	6522	500000	0
4346	18656	100000	0
4350	1786	500000	0
4465	1534	500000	0
4500	392	500000	0
4500	395	-99	0
4500	2316	25000	0
4500	2406	300000	0
4500	3046	500000	0
4500	3358	1000000	0
4500	4420	500000	0
4500	7669	1000000	0
4535	1542	1000000	0
4568	6180	500000	0
4600	6004	500000	0
4675	2588	1000000	0
4700	5586	500000	0
4750	2894	300000	0
4750	5293	500000	0
4750	32362	1000000	0
4833	5588	500000	0
5000	25	-99	0
5000	135	-99	0
5000	137	300000	0
5000	150	-99	0
5000	187	500000	0
5000	310	1000000	0
5000	333	-99	0
5000	492	5000000	0
5000	571	100000	0
5000	622	500000	0
5000	627	-99	0
5000	704	500000	0
5000	721	-99	0
5000	830	5000	1
5000	1000	500000	0
5000	1162	500000	0
5000	1242	400000	0
5000	1316	500000	0
5000	1398	500000	0
5000	1764	100000	0
5000	1764	500000	0
5000	1849	250000	0
5000	1920	500000	0
5000	1965	300000	0
5000	2140	300000	0
5000	2331	-99	0
5000	2391	500000	0
5000	2646	1000000	0
5000	2932	500000	0
5000	3289	500000	0
5000	3427	5000	1
5000	3604	1000000	0
5000	3617	-99	0
5000	4155	1000000	0
5000	4158	1000000	0
5000	4336	40000	0
5000	4445	1000000	0
5000	4618	500000	0
5000	4696	300000	0
5000	4756	-99	0
5000	4885	250000	0
5000	4964	500000	0
5000	5012	500000	0
5000	5235	1000000	0
5000	5614	50000	0
5000	5615	300000	0
5000	5747	300000	0
5000	6226	100000	0
5000	6292	500000	0
5000	6719	1000000	0
5000	6843	500000	0
5000	7009	-99	0
5000	7009	-99	0
5000	7044	-99	0
5000	7204	-99	0
5000	7279	500000	0
5000	7381	500000	0
5000	8085	300000	0
5000	8102	300000	0
5000	8541	2500000	0
5000	8758	250000	0
5000	8897	500000	0
5000	8909	300000	0
5000	9858	500000	0
5000	12812	300000	0
5000	13165	300000	0
5000	13576	500000	0
5000	14683	-99	0
5000	16014	300000	0
5000	16099	1000000	0
5000	25477	25000	0
5000	37264	500000	0
5003	5093	500000	0
5010	6101	100000	0
5097	9437	500000	0
5115	20383	1000000	0
5250	4293	300000	0
5390	44666	-99	0
5400	9318	50000	0
5500	101	500000	0
5500	1293	1000000	0
5500	1309	500000	0
5500	1905	500000	0
5500	2874	300000	0
5500	3412	500000	0
5500	3833	500000	0
5500	7459	500000	0
5500	10344	500000	0
5577	7001	500000	0
5600	4346	500000	0
5600	6387	1000000	0
5619	2798	500000	0
5625	5571	1000000	0
5625	29211	1000000	0
5655	974	500000	0
5750	7897	500000	0
5750	34474	-99	0
6000	492	500000	0
6000	904	-99	0
6000	1307	-99	0
6000	2101	1000000	0
6000	2754	500000	0
6000	3719	25000	0
6000	4389	50000	0
6000	5823	500000	0
6000	7106	500000	0
6000	7313	500000	0
6000	7322	1000000	0
6000	8520	300000	0
6000	10136	500000	0
6000	11741	500000	0
6000	12383	500000	0
6000	149962	1000000	0
6066	1523	500000	0
6075	6244	1000000	0
6240	6765	500000	0
6403	5111	50000	0
6406	274	1000000	0
6441	9084	100000	0
6500	185	-99	0
6500	895	300000	0
6500	1194	-99	0
6500	1789	500000	0
6500	3698	300000	0
6500	4914	500000	0
6500	8154	1000000	0
6500	17397	500000	0
6538	12277	500000	0
6550	3295	300000	0
6666	9046	1000000	0
6719	18254	-99	0
6750	518	500000	0
6750	2524	1000000	0
6750	3919	500000	0
6907	2383	250000	0
7000	50	-99	0
7000	1900	1000000	0
7000	3431	300000	0
7000	3451	1000000	0
7000	3944	1000000	0
7000	10593	-99	0
7000	12909	300000	0
7000	15780	500000	0
7000	16246	500000	0
7500	150	-99	0
7500	266	-99	0
7500	332	500000	0
7500	500	-99	0
7500	508	500000	0
7500	562	500000	0
7500	695	25000	0
7500	754	500000	0
7500	1351	500000	0
7500	1449	500000	0
7500	1557	1000000	0
7500	2615	500000	0
7500	2873	300000	0
7500	3285	1000000	0
7500	3775	-99	0
7500	3986	1000000	0
7500	4057	500000	0
7500	4738	500000	0
7500	4949	1000000	0
7500	5006	500000	0
7500	5244	500000	0
7500	5457	1000000	0
7500	5732	300000	0
7500	7064	250000	0
7500	7083	300000	0
7500	7318	1000000	0
7500	7340	500000	0
7500	7624	500000	0
7500	7894	1000000	0
7500	7904	300000	0
7500	8711	500000	0
7500	11488	500000	0
7500	11724	1000000	0
7500	11949	-99	0
7500	13281	-99	0
7500	13342	500000	0
7500	13620	500000	0
7500	15771	500000	0
7500	17213	1000000	0
7500	17595	1000000	0
7500	28311	1000000	0
7500	65020	500000	0
7525	1687	500000	0
7625	13517	1000000	0
7820	2763	500000	0
7857	479	1000000	0
7875	54266	1000000	0
7961	18113	100000	0
8000	1942	-99	0
8000	2099	-99	0
8000	2335	500000	0
8000	2901	500000	0
8000	2929	500000	0
8000	9671	300000	0
8000	12167	500000	0
8000	13251	500000	0
8036	1450	300000	0
8223	23351	50000	0
8250	1521	1000000	0
8330	5890	-99	0
8333	3379	500000	0
8333	5116	1000000	0
8333	9486	500000	0
8333	31367	1000000	0
8366	5726	300000	0
8500	1060	-99	0
8500	1781	300000	0
8500	2791	-99	0
8500	3484	-99	0
8500	3869	100000	0
8500	5403	500000	0
8500	8721	100000	0
8500	15780	500000	0
8520	4189	100000	0
8555	15987	300000	0
8640	1146	500000	0
8703	11546	300000	0
8750	2682	-99	0
8827	3329	1000000	0
8939	16252	1000000	0
9000	406	-99	0
9000	1694	500000	0
9000	2337	250000	0
9000	2378	1000000	0
9000	2517	500000	0
9000	4602	300000	0
9000	7823	250000	0
9000	11761	300000	0
9000	16732	1000000	0
9093	7998	300000	0
9250	28	-99	0
9250	6238	500000	0
9250	23557	100000	0
9427	1978	100000	0
9500	1966	500000	0
9500	2995	300000	0
9500	3593	1000000	0
9500	11243	500000	0
10000	169	-99	0
10000	255	500000	0
10000	258	500000	0
10000	386	1000000	0
10000	470	1000000	0
10000	699	1000000	0
10000	927	1000000	0
10000	1174	-99	0
10000	1561	500000	0
10000	1573	1500000	0
10000	1656	500000	0
10000	1779	500000	0
10000	1787	1000000	0
10000	1790	300000	0
10000	1844	300000	0
10000	2049	500000	0
10000	2129	500000	0
10000	2223	300000	0
10000	2748	1000000	0
10000	2907	500000	0
10000	2976	500000	0
10000	3526	1000000	0
10000	3628	300000	0
10000	3667	-99	0
10000	4007	-99	0
10000	4348	-99	0
10000	4421	500000	0
10000	4493	1000000	0
10000	5111	500000	0
10000	5192	500000	0
10000	5247	1000000	0
10000	5560	300000	0
10000	5650	500000	0
10000	6422	500000	0
10000	6476	500000	0
10000	7498	500000	0
10000	7700	-99	0
10000	7909	1000000	0
10000	8226	100000	0
10000	8293	500000	0
10000	8623	500000	0
10000	9802	300000	0
10000	9854	500000	0
10000	9875	500000	0
10000	10623	300000	0
10000	10826	50000	0
10000	10829	1000000	0
10000	11065	500000	0
10000	11257	-99	0
10000	11410	250000	0
10000	11499	500000	0
10000	11563	1000000	0
10000	11793	1000000	0
10000	11989	-99	0
10000	12089	300000	0
10000	16301	500000	0
10000	16663	1000000	0
10000	17053	-99	0
10000	18587	500000	0
10000	19425	1000000	0
10000	23461	500000	0
10000	25133	250000	0
10000	25305	500000	0
10000	28942	500000	0
10000	32239	300000	0
10000	36245	-99	0
10000	96952	1000000	0
10081	1303	-99	0
10199	1578	100000	0
10250	16928	300000	0
10250	29077	50000	0
10899	4680	500000	0
11000	809	100000	0
11000	1532	300000	0
11000	2924	1000000	0
11000	3576	500000	0
11000	3970	25000	0
11000	4372	100000	0
11000	4514	500000	0
11000	4707	100000	0
11000	9117	500000	0
11000	23362	300000	0
11097	14580	500000	0
11120	4619	300000	0
11280	14353	1000000	0
11425	16664	250000	0
11500	1076	1000000	0
11667	6845	1000000	0
11723	1316	300000	0
11750	853	-99	0
11920	2869	1000000	0
12000	202	-99	0
12000	1200	100000	0
12000	1580	100000	0
12000	2347	-99	0
12000	2521	500000	0
12000	2748	-99	0
12000	4523	1000000	0
12000	9014	100000	0
12100	16320	500000	0
12500	165	-99	0
12500	325	-99	0
12500	552	1000000	0
12500	673	500000	0
12500	935	100000	0
12500	2530	500000	0
12500	4608	300000	0
12500	4932	250000	0
12500	6160	500000	0
12500	6234	150000	0
12500	6309	300000	0
12500	8375	500000	0
12500	10371	1000000	0
12500	10496	500000	0
12500	11897	500000	0
12500	12297	100000	0
12500	13842	500000	0
12500	14220	100000	0
12500	14266	500000	0
12500	14674	300000	0
12566	3270	1000000	0
12608	2100	1000000	0
12800	4417	1000000	0
12821	47257	1000000	0
12830	26	1000000	0
12875	6721	500000	0
12875	7815	500000	0
13000	26993	500000	0
13000	28847	1000000	0
13242	8814	1000000	0
13333	6667	1000000	0
13450	2368	1000000	0
13500	111	100000	0
13500	700	500000	0
13500	6096	500000	0
13500	15302	50000	0
13750	4295	1000000	0
13750	15352	300000	0
13825	3208	1000000	0
14000	687	500000	0
14000	2201	300000	0
14000	3947	300000	0
14000	8369	-99	0
14000	10969	1000000	0
14500	625	-99	0
14500	3072	1000000	0
14598	3077	500000	0
14721	3959	250000	0
14750	28217	-99	0
14875	263	300000	0
14983	4977	500000	0
15000	24	500000	0
15000	168	1000000	0
15000	480	1000000	0
15000	1103	500000	0
15000	1830	500000	0
15000	2007	300000	0
15000	2072	-99	0
15000	2191	-99	0
15000	2194	1000000	0
15000	2475	500000	0
15000	2561	-99	0
15000	2643	500000	0
15000	2977	250000	0
15000	3003	500000	0
15000	3036	300000	0
15000	3183	1000000	0
15000	3324	300000	0
15000	3429	1000000	0
15000	3525	100000	0
15000	3598	1000000	0
15000	3689	500000	0
15000	4012	-99	0
15000	4541	1000000	0
15000	4587	300000	0
15000	5000	300000	0
15000	5009	500000	0
15000	5110	1000000	0
15000	5531	500000	0
15000	6134	500000	0
15000	6326	1000000	0
15000	6766	1000000	0
15000	6890	1000000	0
15000	7196	1000000	0
15000	7231	300000	0
15000	7288	500000	0
15000	7415	300000	0
15000	7904	500000	0
15000	8060	300000	0
15000	8634	500000	0
15000	9151	500000	0
15000	9357	500000	0
15000	13499	100000	0
15000	14727	500000	0
15000	15604	300000	0
15000	20615	1000000	0
15000	26482	500000	0
15000	58507	1000000	0
15000	59884	100000	0
15000	129435	1000000	0
15001	5174	300000	0
15069	1403	300000	0
15078	16698	500000	0
15086	489	500000	0
15285	7635	100000	0
15500	1319	500000	0
15500	2950	100000	0
15500	3886	100000	0
15552	6290	500000	0
15643	13866	1000000	0
15833	2422	1000000	0
16000	4906	500000	0
16153	3717	300000	0
16486	6490	1000000	0
16500	1117	50000	0
16500	2791	100000	0
16500	4104	500000	0
16500	5144	500000	0
16500	6657	-99	0
16500	8763	500000	0
16500	15819	1000000	0
16666	12105	500000	0
16667	971	500000	0
16667	2333	500000	0
16667	5643	250000	0
17258	25859	-99	0
17327	8706	500000	0
17350	16096	500000	0
17500	2226	300000	0
17500	2520	300000	0
17500	3000	500000	0
17500	5936	1000000	0
17500	7525	-99	0
17500	11575	500000	0
17500	16137	500000	0
17500	21740	250000	0
17500	23586	500000	0
17770	3032	300000	0
18000	358	500000	0
18000	708	-99	0
18000	3100	1000000	0
18000	3419	500000	0
18000	8242	1000000	0
18000	8775	500000	0
18136	11034	1000000	0
18175	312	300000	0
18333	9440	500000	0
18358	8724	100000	0
18444	20203	500000	0
18500	504	500000	0
18500	4015	500000	0
18500	11070	500000	0
18500	12138	50000	0
18544	2441	500000	0
18706	10557	100000	0
18706	13576	100000	0
18750	10747	500000	0
18750	18458	100000	0
19000	4602	300000	0
19000	4870	-99	0
19000	8260	-99	0
19375	3333	1000000	0
19500	7088	1000000	0
19500	12569	1000000	0
19500	13674	300000	0
19500	16744	75000	0
19622	25634	100000	0
19833	212	-99	0
20000	325	1000000	0
20000	1447	500000	0
20000	2336	1000000	0
20000	2760	500000	0
20000	2774	-99	0
20000	2863	1000000	0
20000	3895	500000	0
20000	4137	1000000	0
20000	4436	50000	0
20000	4542	2500000	0
20000	5095	25000	0
20000	5108	-99	0
20000	5647	500000	0
20000	8103	1000000	0
20000	9971	500000	0
20000	10841	500000	0
20000	11888	100000	0
20000	12304	300000	0
20000	13218	300000	0
20000	14078	500000	0
20000	14417	500000	0
20000	14999	500000	0
20000	16223	500000	0
20000	16312	500000	0
20000	17905	-99	0
20000	18124	100000	0
20000	23484	1000000	0
20000	25026	1000000	0
20000	32093	500000	0
20000	36109	300000	0
20000	36572	1000000	0
20000	70435	300000	0
20800	18289	50000	0
20802	12980	100000	0
20863	8694	500000	0
21000	1256	300000	0
21000	2642	500000	0
21000	2727	-99	0
21000	2981	300000	0
21000	13442	300000	0
21013	8176	500000	0
21110	2344	300000	0
21136	11244	500000	0
21274	5424	500000	0
21557	5519	300000	0
21666	5116	1000000	0
21678	15	-99	0
21701	18825	1000000	0
21875	23155	1000000	0
21951	9348	100000	0
22000	3483	-99	0
22000	3884	50000	0
22000	7728	500000	0
22000	43454	500000	0
22035	409	1000000	0
22105	2485	1000000	0
22500	731	-99	0
22500	1179	500000	0
22500	1720	1000000	0
22500	1997	500000	0
22500	4892	1000000	0
22500	5250	1000000	0
22500	7151	300000	0
22500	7309	300000	0
22500	10366	1000000	0
22500	10991	300000	0
22500	12170	500000	0
22940	24987	100000	0
22963	5675	1000000	0
23000	5036	500000	0
23000	10622	100000	0
23000	20237	-99	0
23300	18896	1000000	0
23320	4986	1000000	0
23759	2586	1000000	0
24000	1080	1000000	0
24014	4177	500000	0
24334	17688	1000000	0
24357	19934	250000	0
24464	1954	300000	0
24570	4919	500000	0
25000	360	75000	0
25000	387	500000	0
25000	535	-99	0
25000	583	1000000	0
25000	1084	500000	0
25000	1199	500000	0
25000	1652	300000	0
25000	2012	500000	0
25000	2588	1000000	0
25000	3094	100000	0
25000	4508	500000	0
25000	5230	25000	1
25000	5731	750000	0
25000	5998	100000	0
25000	6419	-99	0
25000	7004	1000000	0
25000	7057	50000	0
25000	7081	500000	0
25000	7227	500000	0
25000	7253	500000	0
25000	7920	1000000	0
25000	9089	25000	1
25000	9093	300000	0
25000	9814	1000000	0
25000	10726	500000	0
25000	13334	300000	0
25000	13948	300000	0
25000	15116	1000000	0
25000	16118	-99	0
25000	18118	75000	0
25000	18155	500000	0
25000	18238	25000	1
25000	20694	300000	0
25000	20737	-99	0
25000	22020	500000	0
25000	22857	500000	0
25000	22929	1000000	0
25000	26332	-99	0
25000	55472	300000	0
25000	56519	250000	0
25002	20999	1000000	0
25045	47560	100000	0
25187	18409	500000	0
25250	4389	300000	0
25396	45945	500000	0
25507	6782	500000	0
25700	3332	500000	0
25789	33437	300000	0
25800	2931	500000	0
25883	12181	50000	0
26000	1908	500000	0
26000	6111	1500000	0
26075	2316	300000	0
26250	4966	300000	0
26250	55213	500000	0
27000	2533	500000	0
27000	29273	300000	0
27300	1839	1000000	0
27500	2176	1000000	0
27500	2381	500000	0
27500	4211	1000000	0
27500	19887	1000000	0
28000	3111	500000	0
28130	14568	500000	0
28281	2350	500000	0
28333	6695	300000	0
28650	8034	300000	0
28750	12375	-99	0
29026	6384	500000	0
29890	2710	500000	0
30000	35	1000000	0
30000	657	1000000	0
30000	2172	-99	0
30000	3803	500000	0
30000	3829	500000	0
30000	3996	500000	0
30000	4850	500000	0
30000	4908	1000000	0
30000	5519	1000000	0
30000	6365	1000000	0
30000	7023	-99	0
30000	7439	500000	0
30000	7960	500000	0
30000	8312	100000	0
30000	9631	-99	0
30000	11353	500000	0
30000	12647	300000	0
30000	18728	500000	0
30000	20221	500000	0
30000	24706	500000	0
30000	38018	500000	0
30000	39831	1000000	0
30001	7890	1000000	0
30064	2208	500000	0
30750	8619	1000000	0
30811	19332	500000	0
31000	1395	500000	0
31005	14182	100000	0
31250	3851	100000	0
31428	23004	300000	0
31882	7237	500000	0
32000	5889	500000	0
32000	8930	500000	0
32000	10364	500000	0
32000	39297	100000	0
32500	798	500000	0
32500	2638	1000000	0
32500	3750	300000	0
32500	4404	1000000	0
32500	7839	1000000	0
32500	19667	500000	0
32500	27592	100000	0
33073	7845	-99	0
33333	11562	300000	0
33333	53048	1000000	0
33868	6715	500000	0
34000	40782	-99	0
34186	8190	1000000	0
34190	10853	100000	0
34625	23407	100000	0
34997	6681	1000000	0
35000	1330	1000000	0
35000	1577	1000000	0
35000	2442	300000	0
35000	3577	100000	0
35000	4500	300000	0
35000	4541	100000	0
35000	5553	1000000	0
35000	10112	500000	0
35000	17118	1000000	0
35000	19397	300000	0
35000	20399	-99	0
35000	25962	1000000	0
35000	46953	500000	0
35000	81128	500000	0
35104	7570	500000	0
36573	3242	500000	0
37500	6946	1000000	0
37749	16290	500000	0
37886	3128	1000000	0
37936	15550	300000	0
38065	6892	500000	0
38200	70922	500000	0
38696	78345	500000	0
38843	7883	500000	0
38998	3013	500000	0
39060	444	500000	0
40000	2019	-99	0
40000	3502	300000	0
40000	4440	-99	0
40000	9066	300000	0
40000	10177	1000000	0
40000	10747	500000	0
40000	15706	1000000	0
40000	21083	500000	0
40000	31532	100000	0
40000	44088	300000	0
40000	66524	500000	0
40052	4397	-99	0
40461	1469	-99	0
40500	617	100000	0
41000	20098	300000	0
41807	17560	1000000	0
41845	14127	300000	0
42000	7872	500000	0
42500	88534	500000	0
42717	14107	300000	0
43000	8392	500000	0
43000	29307	500000	0
43500	8007	300000	0
43500	12177	500000	0
44887	2178	-99	0
45000	1182	1000000	0
45000	1820	500000	0
45000	3009	500000	0
45000	4941	300000	0
45000	7735	500000	0
45000	9134	-99	0
45000	9250	500000	0
45000	10411	1000000	0
45000	17557	250000	0
45000	19167	1000000	0
45000	21841	100000	0
45000	23088	50000	0
45000	37529	1000000	0
45666	5103	500000	0
45955	3069	300000	0
46000	20440	500000	0
46250	18874	1000000	0
47370	11834	300000	0
47500	434	1000000	0
47500	815	-99	0
47500	2238	300000	0
47500	4956	-99	0
47500	5013	500000	0
47500	12856	1000000	0
47500	42966	500000	0
48000	3562	500000	0
48349	50611	500000	0
49050	17567	500000	0
49412	77477	-99	0
50000	55	50000	1
50000	480	-99	0
50000	500	500000	0
50000	1636	100000	0
50000	2165	1000000	0
50000	2280	50000	1
50000	2809	500000	0
50000	2881	300000	0
50000	2985	-99	0
50000	3048	-99	0
50000	3403	500000	0
50000	3565	500000	0
50000	3634	50000	1
50000	4094	50000	1
50000	4292	50000	1
50000	5441	500000	0
50000	5974	500000	0
50000	7669	500000	0
50000	8726	50000	1
50000	9231	1000000	0
50000	9609	500000	0
50000	10775	1000000	0
50000	11259	500000	0
50000	11725	50000	1
50000	12210	500000	0
50000	12344	300000	0
50000	15687	300000	0
50000	16303	1000000	0
50000	17768	100000	0
50000	25661	500000	0
50000	25922	500000	0
50147	21547	500000	0
50176	15000	1000000	0
50500	2606	300000	0
50899	18172	100000	0
51015	6445	500000	0
51085	5485	1000000	0
52500	11333	500000	0
54000	913	300000	0
54250	8312	100000	0
55000	830	300000	0
55000	2128	-99	0
55000	22981	500000	0
55000	24889	500000	0
55000	29327	500000	0
55651	23391	1000000	0
56057	48076	500000	0
56062	210	300000	0
57000	14709	500000	0
57500	10983	500000	0
57500	15484	300000	0
57808	38341	300000	0
58064	11863	500000	0
58101	12691	300000	0
59232	1108	500000	0
60000	2438	1000000	0
60000	4095	-99	0
60000	4519	100000	0
60000	4560	1000000	0
60000	4762	1000000	0
60000	6118	500000	0
60000	9812	-99	0
60000	42230	500000	0
60087	2580	1000000	0
60250	501863	500000	0
62079	17280	1000000	0
62500	12750	1000000	0
62959	27738	500000	0
63000	4881	300000	0
65000	559	500000	0
65000	5534	1000000	0
65000	6756	500000	0
65000	13762	300000	0
65544	27671	500000	0
65613	13319	500000	0
66933	19458	500000	0
67500	25767	500000	0
67500	160581	1000000	0
70000	1900	500000	0
70000	2333	100000	0
70000	4555	300000	0
70000	14253	1000000	0
70000	14878	300000	0
70000	22114	250000	0
70000	39247	500000	0
70001	7177	500000	0
71000	40	300000	0
71459	4633	100000	0
71710	2756	300000	0
72000	4966	100000	0
72500	799	1000000	0
73000	13391	500000	0
73000	15756	500000	0
73157	20495	300000	0
73614	214	500000	0
74700	16063	300000	0
74970	12608	-99	0
75000	574	-99	0
75000	3451	500000	0
75000	5542	500000	0
75000	6125	3000000	0
75000	6833	1000000	0
75000	11877	300000	0
75000	12851	75000	1
75000	15913	1000000	0
75000	17236	500000	0
75000	17687	250000	0
75000	19213	-99	0
75000	23566	100000	0
75000	26232	1000000	0
75000	30401	500000	0
75000	36703	500000	0
75000	46494	500000	0
75000	72060	500000	0
76100	1936	500000	0
76991	25949	500000	0
80000	4863	500000	0
80000	5985	1000000	0
80000	16731	1000000	0
82500	16452	500000	0
83500	8072	500000	0
84000	4730	1000000	0
85000	18284	100000	0
86311	37711	500000	0
86667	5792	1000000	0
87500	16677	300000	0
88000	2908	500000	0
88803	5203	1000000	0
90000	3367	1000000	0
90000	3764	500000	0
90000	5097	500000	0
90000	6959	300000	0
90451	18232	300000	0
92317	12965	1000000	0
92522	60435	1000000	0
93000	31812	500000	0
93868	89826	300000	0
95000	12398	500000	0
95963	14008	1000000	0
97000	8811	1000000	0
97000	18919	500000	0
98087	3944	500000	0
98844	12644	500000	0
99632	6431	5000000	0
99991	22092	300000	0
100000	557	100000	1
100000	1416	500000	0
100000	2287	1000000	0
100000	4842	100000	1
100000	7270	100000	1
100000	10312	1000000	0
100000	12815	100000	1
100000	13820	-99	0
100000	15268	300000	0
100000	17550	300000	0
100000	21166	250000	0
100000	22706	500000	0
100000	25034	500000	0
100000	25256	500000	0
100000	28013	100000	1
100000	30149	1000000	0
100000	34716	100000	1
100000	38516	100000	1
100000	71350	100000	1
100000	107192	300000	0
100000	211573	100000	1
101000	101622	500000	0
101276	4210	500000	0
101422	9513	1000000	0
103127	60487	1000000	0
103264	7434	500000	0
104518	4825	300000	0
104767	166893	1000000	0
105000	1782	-99	0
105000	35055	500000	0
108000	9516	500000	0
109500	31422	500000	0
110000	2004	300000	0
110000	7475	500000	0
110000	12143	500000	0
110659	48062	1000000	0
112000	17645	500000	0
115000	7571	1000000	0
120000	89365	1000000	0
120475	13098	500000	0
124999	2257	300000	0
125000	4249	1000000	0
125000	10093	300000	0
125000	11308	1500000	0
125000	13227	1000000	0
125000	14970	1000000	0
125000	19671	300000	0
130000	46359	1000000	0
130050	13364	500000	0
130555	18721	500000	0
135000	2229	1000000	0
135000	42863	300000	0
137500	99412	500000	0
138133	22464	300000	0
140000	4698	500000	0
140837	10292	1000000	0
145151	14082	1000000	0
149750	32370	500000	0
150000	4773	-99	0
150000	6695	1000000	0
150000	6945	300000	0
150000	12042	1000000	0
150000	20887	500000	0
150000	46507	500000	0
150494	1588	500000	0
151084	35252	1000000	0
151152	155640	500000	0
152744	6496	500000	0
153874	21354	500000	0
155885	4104	500000	0
157499	64690	500000	0
160300	17881	500000	0
161187	17601	500000	0
166500	21607	500000	0
167000	53829	1000000	0
168751	6114	500000	0
170000	38276	500000	0
178000	1031	500000	0
183095	5717	500000	0
184925	48811	300000	0
187113	180615	500000	0
192500	46777	500000	0
200000	277	-99	0
200000	7846	500000	0
200000	20095	500000	0
200000	23137	1000000	0
200000	27903	1000000	0
200000	61709	500000	0
200000	67782	1000000	0
200678	32414	1000000	0
209122	25116	1000000	0
210000	7357	-99	0
210000	63903	300000	0
215231	36573	1000000	0
215303	41532	500000	0
225000	6603	500000	0
225000	12720	2000000	0
225562	45613	1000000	0
235000	38157	1000000	0
244000	41946	500000	0
245834	63433	500000	0
250000	5448	-99	0
250000	24087	1000000	0
250000	55068	500000	0
251981	27774	500000	0
260000	11875	500000	0
270000	10530	500000	0
275000	3510	300000	0
275000	12271	300000	0
275000	15748	300000	0
275000	29638	1000000	0
278705	306072	500000	0
289146	21359	1000000	0
289428	23086	500000	0
300000	310	300000	1
300000	9819	300000	1
300000	25373	300000	1
300000	48619	300000	1
300000	55010	500000	0
300000	62321	300000	1
301090	68630	500000	0
316694	61706	-99	0
320000	36559	500000	0
337500	15358	1000000	0
365600	131678	500000	0
370005	56123	500000	0
371654	69658	500000	0
373915	10261	1000000	0
375000	28384	500000	0
379940	25670	500000	0
412998	45095	500000	0
432500	7294	500000	0
445000	28192	750000	0
449663	142227	500000	0
465000	27272	500000	0
474400	160265	1000000	0
475000	65248	500000	0
480529	186670	500000	0
496559	31738	500000	0
500000	15534	500000	1
500000	38242	500000	1
500000	49617	1000000	0
500000	55080	500000	1
500000	55388	500000	1
500000	280202	500000	1
500000	467246	-99	0
750000	2940	-99	0
838701	3662	1000000	0
854867	61239	1000000	0
1000000	43966	1000000	1
1000000	135653	1000000	1
2173595	134743	2500000	0
