# Supplementary material for: Gendist: An R Package for Generated Probability Distribution Models
Source: PLoS One. 2016 Jun 7;11(6):e0156537. doi: 10.1371/journal.pone.0156537 (PMC4896504; doi:10.1371/journal.pone.0156537)
Supplement: S2 Data — (TXT) [file pone.0156537.s004.txt]

735
320
325
392
524
450
1459
135
465
600
330
336
280
315
870
906
202
329
290
1000
600
505
1450
840
1243
890
350
407
286
280
525
720
390
250
327
230
265
850
210
630
260
230
360
730
600
306
390
420
291
710
340
217
281
352
259
250
470
680
570
350
300
560
900
625
332
2348
1171
3710
2315
2533
780
280
410
460
260
255
431
350
760
618
338
981
1306
500
696
605
250
411
1054
735
233
435
490
310
460
383
375
1270
545
445
1885
380
300
380
377
425
276
210
800
420
350
360
538
1100
1205
314
237
610
360
540
1038
424
310
300
444
301
268
620
215
652
900
525
246
360
529
500
720
270
430
671
1770
